# Supplementary material for: Synovial Macrophages Expression of OX40L Is Required for Follicular Helper T Cells Differentiation in the Joint Microenvironment
Source: Cells. 2022 Oct 21;11(20):3326. doi: 10.3390/cells11203326 (PMC9601235; doi:10.3390/cells11203326)
Supplement: Supplementary file 1 [file cells-11-03326-s001.zip]

Archive with 1 entries (1 files):
- cells-1950907-supplementary.pdf
